# Supplementary material for: Detection and discovery of plant viruses in Disporopsis through high-throughput sequencing
Source: Front Microbiol. 2024 Nov 13;15:1434554. doi: 10.3389/fmicb.2024.1434554 (PMC11599246; doi:10.3389/fmicb.2024.1434554)
Supplement: Supplementary file 2 [file Table_2.XLS]

">Disporopsis chlorotle stripe virus [Disporopsis][isolate=S21MP20], complete cds
ATAAAAACTCAACACAACATATAAAAATCAAAGCGAACCAATCTTCAAGACTTTCACGTTTTCAAGACTCAACACTTTGAATCTTTTATATCCAACAAAAGAAAAATTTCCCTTCTCTTCTTTACTTCTTCTAGCAATGGCCTTCACAATCGAGCAATCGCAGAATGCAACAAACACCAACACAACGTGGGTTTGCAAACTCACTTTCTGTGCACCAACAACCACGCAAGCATCATGGACAGAGATTGTCAAAGCACCAAATGCAATCGTCCCTAGTGCAGTCAAACCAGTTCTCAAAACTGGTTTATCATATGGCGTACTCAAAGCGCGAAGAATAATGGCACATGATGAGAGCCTTCAAGAGAAGGCATTTGAAACATACTTCAATGGCAGGCAGGAATCACTGACTAAGCCGGCGAGAGTGGTGAGAGGTCCACGACAAACACTATGGCTTAAACCATTCACCGCACAACAAGTACGTGCATATAATGCACGAGTGGAGAAACGCAAAGCAGCGGAGCATGCTTTCCAGACGGCACCAAGCTATGACATCTTCAGCATCAGCATTGGTGGAGGTGTGAAACCAAGTGCAGAGGAACCAGAAACACCAAGGAGACTTAACACCACTCCTTCGGCAAAGCAACCTACTCGGGTGAAAAAGATTCACCTGAGCACGGAATCCTTGAACGATATTGTGGCAAGCGTAGCAAAAATTCAGCGAATGAAGCGCGGCCACATGGAATTCATAGGGAAGCGGACAACACGATGCAGGTTTGTAAACTGGAATAAAAGAGTTGTGCTCCAAGCACATGTGGACCATATGAATGGATCGCGGCACAAGGTGGACTGTCGTATTGACCCACGTGTTGTTTCCTTTATACAAACATCGTTTCAGAAGTGTTCGAACAAGTGCATGATGACAACGCAAAGTCTACAGCCAGGATCAAGTGGATTCATTCTGGATCCAACAAAACTGCAAGGGAATCTGGGTAGATATGCAAATGATATGTTCATAGTTCGCGGAACGTACAACAACGTATTGTTCGATGCACGGTCAAGATTGAACAACGACATTCGGTTTGGCATAACACAATTTAGTGATGTTGGCAAGAGATTCTGGACGAGTTTTTGCAACACATTTGTTAACCACAGAACTCTACCAAACACGCACATATGTGAATCAAATCTCGATGTGTCTGAATGCGGGAGCGTGGCAGCATTGTTGTGCCAAACATTCTTTCCAAGTGGTAAAATCACATGTAAGGAATGTGTTAACGCAATGAGCATGGAAGACAAGGAGCAAATTAGGGAGCGTATTTTGAAGGGTATTGGGCAATTCATTGCGTCTATACAGACAAATTACGCAGAATTCACACACGTGATAAGCACATTGACGTTCCTTCAAGACCAACTCAAAGGTAGCTCCATTGACTACCCAACTTTCAGCGAGATTACTCAAATTTTGCGCGATCGAACAGAAGCACCAACTTTGCATTTGTCAAAAATAAATGAAGTTTTGGCGAAGGGTCGGGCAGCAACTGACGAAGATCTGCATGCAGCCGGTAGCGCATTATTGGAAGTGACACGATATCATAAAAATCGAACCGAAAACATTCAGAAGGGCGTGCTCACTCATTTTCGAAATAAAATCTCAGCAAAATCACGTGTGAATGTCTCATTGATGTGTGACAACCAGTTAGACAAAAATGGAAATTTCGTGTGGGGAGAGCGAGGTTATCACGCGAAGAGGTTCTTCAATAACTACTTTGAGGTTGTTGACAACTCACAAGGCTACGGCAGACACGTCACACGAATTTGCCCGAATGGGTCACGCAAGCTTGCGATTGGCAACTTGATCGTTTCCACAAATTTTGAGACATTGAGAGAACAAATGAGAGGTGAAATTGTTGAAACTCATTCCATATCACAGCAATGCGTGAGCAAGCGCGGTGCAACTTATGTCTATCCGTGTTGCTGCGTGACGTTGGACGATGGAACACCACTAGCATCAGAGGTTATCATGCCAACTAAGAATCATTTGGTGATTGGGAACAGTGGTGACTCAAAATATGTGGATCTTCCAACTAACACAAGCGCGCAAATGTTTATCGCGAAACCAGGCTACTGCTACATCAACATTTTTCTTGCTATGCTCGTGAATGTAAATGAGTCAGAGGCAAAGAGCTTCACAAAAATGGTGCGTGATGTGATTGTCGACAAACTTGGCACGTGGCCTTCAATGCTTGATGTGGCCACAGCTTGTTACTTGTTGACAGTTTTTCATCCGGAAACAAAGAACGCTGAGCTACCTAGAATTCTGGTTGATCATGCTACAAAGACAGCTCATGTTGTCGACTCATATGGATCACTGACGACTGGGTACCACATTCTTAAAGCAGGTACGGTGTCACAATTAATTCAATTTGCTAGCAACTCACTGGAATCAGAAATTAAGCACTATACTGTTGGTGGAATTATTGATGCGGGTGCGAATGATTTTAAAGCACTTAAAATTCTAGCCAAGGGAATTTACAGACCAAAACTGATGCAGCAAATTCTTTTGGAAGAACCATACCTGATCTTGATGGGTATTGTCTCACCCGGAATTTTGATGGCAATGTACAACAGTGGCACATTTGAAAGAGCAGTGAAACTGTGGATCAATCAAGACATGCGTGTTGTTGACATAGCAATTATGTTAACTACGTTGACTGAGAAGGTTTCAGTGGCAAAAACATTGGAAGAGCAGCTGAAGATAATTGACACAAGTGCATCAGCACTCCTTGACCAAACGTTCAAAGGTTTCATGCCATACATGTCATACCACATGGGAATTAGCACACTGCAGCGAATTGCAGCTCGAATGGACACAGACAAAACCCTCATGGACATAGGGTTTAACATGTTGCGTGGTAAATCCCATCATTTGGTGGAAAAAAATTACATAAGCCTTTTGGACACTTCATGGTCAGACTTAAGCTGTGTGGGAAAATTGCAAGCAATGTATGTCTCGCGTCAATGGTTGGGTTGGTGCAAAAAATTTGTAGCCCCAGCAAAGTTGGCAGATATGGGAGGCAGGTACAGCACATCATCGCTTGTATTACTCAAGAGAGGAGTGACAGGGGTTAGTGATGCATTGTTGGCGACAAAAGAGTACATGGCAGTTAAGCTCACCACCGTCAAAAGAAAGATCATTTGTCGAGCTATTTGTATGACAAGATTCCTGATCCCAGATTTCTTTCGTCTCGTCAACGTTTTAGTAGTTGTGAGCTTGATAATGACAATTTGTGTGTCGTGCAATGAATTGTTAGAAATACACAGGAAGGCAAAGAAAGCTCAGGCAGAATTGGAATTCAAGAGAAAGTGGAAAGCATTGCAAATGCACTTCATGCAGTATGAGAAGAAACTCGGTACTCAACCAACCAGCGTAGAGTTTGTCGAATATCTTGGAGACAAGGAACCAAGTCTAATTGAAATGGCGAAAAGGTTGGAGTACATTGCCGACGTGCCCGTCATACATCAGGTAAAGAGGAACTCCGAAGCGAGGCTCGAACAAGTAGTAGCATTCACTGCATTGGTGATGATGTTATTTGATTCGGAGCGCAGTGACTGTGTGCACAAGATCTTAACCAAGTTGCGAAGCATAGTTGGAACAATTGACGCAGATGTCAAATACCAGAGCATAGATGACATTGCACATACACTGGAAGAGAAAAACATGACTATTGATTTTGAAGTCGACGTGGATGAAACACTGGCTGTGAATCCACGGGAGCGCACTTTTGAACAGTGGTGGAGTGAGCAATTGCAAAGTAACCACACGATACCACATTACAGAACTGAGGGACATTTCATTGAATTCACTCGCGACACAGCAGAACTTGTAGCTAATGAGATAGCACATGGATCATGGCGTGACATTCTTTTGCGTGGGGCCGTGGGTTCAGGAAAATCAACAGGCTTACCTTTCCATTTGAGTGCGAAGGGTAGTGTATTAATTCTTGAACCAACAAGACCATTAGCGGAGAACGTTTGCAAGCAACTGCGCAGTGCCCCTTTTTATGTCAGCCCAACATTGCGGATGAGAGGACTCTCGACCTTTGGCTCAACACCAATCACAGTAATGACTAGTGGGTATGCGCTGCACTTCTTTGCGAACAATCCACAGCAGCTTGAGCAGTACAAGTTCACAATCATTGACGAATGCCATGTATTGGACAGTGCAGCAATGGCATTTCGCTGTCTTCTACATGAATACACATACAGTGGAACAGTGATTAAGGTATCTGCAACACCACCAGGCAGGGAAGTTGAATTCAAGACCCAACACCCAGTGAAACTTATCACAGAGGATTCATTGTCATTTCAGCAGTTTGTTTCTATACAAGGCAGTGGAGCTGCGAGTGATGTCATTCAACATGGCCACAACATACTGATTTACGTCTCAAGCTACAACGAAGTCGATGCGCTAAGTAAGTTACTTCAAGAGAGGAAGTACTTAGTGACAAAAGTGGATGGGCGAACGATGAAAATTGGTAATGTTGAGATCCTAACGAGTGGAAGCAAATCGAAACCGCATTTCATCGTTGCAACGAACATAATTGAAAATGGTGTGACACTGGATGTGGATGTTGTGGTTGATTTTGGTTTGAAGGTAACGCCGGAATTAGACCTAGATAATAGGCTTGTGCGTTACCACAAACATAGCATCAGTTATGGCGAGAGAGTGCAAAGGCTTGGGCGAGTTGGGCGCAACAAACCTGGCGTTGCGTTGAGGATAGGAGTAACGGAGAAAGGATTACTACAGGTGCCTCAAATGTTGGCCACAGAAGCAGCTTTCCTGTGCTTCACGTATGGACTACCAGTAATGACACAAAACGTCTCAGTGAGCCTGCTAGCAAACTGCACAGTACCACAAGCACGAACGATGCAACATTTCGAGTTGTCGCCATTCTACACATACCACTTGGTAAGATTTGATGGGACCATGCATGCTAGTATACATAAATTGTTAACACCATTCAAATTGCGCGATTCTGAGGTTATTCTGAACAAAAGAGCCATTCCAAACCGAGGAGTTGTAAGTTGGCTGTCAATCAGAGAATATGAAAAACTTGGTGGAAAAATCACAGGTGAACCAGACACTCGTATCCCTTTCCTTATCCAAGGAATTCCAGATAAACTACACAGGGAGATTTGGGAAGCGGTTGAGTCTTTCAGAGGAGATGCAGGGTTCGGAAAATTGACAGGTGTAAGCGCGTGCAAGATCGCATATACACTGCAAACTGACGTTTTTTCAATTCCGCGCACAGTGAAGATCATTGATTGTCTAATTGCGAGTGAGATGCAGAAACAGGCACACTTCAGATCAATCTCAAGTAACACATGTTCCAGCTCAAGCTTCTCACTTGCAAGCATCTCTAATGCAATACGCGCAAAGTACGCAAAGGACCATACAGTAGAGAACATCTCAATACTTCAGTCAGCAAAGGCACAATTGTTGGAGTATAAGAATCTAAGCGTGGATCCTAGCGTTCAAGACACATTGAGAGAGTACGGGGCACTTGAGTGTGTGCAATTCCAGTCAGAGATGGAGTTAGCAAAACATCTACGACTGAAAGGCAGGTGGGACAAAGGAATGATTACTCGTGATTTACTGATAATGGCCGGAGTTGCTGTTGGGGGAATCTGGATGGTGTACGAAGTTTTCAATGAAAAATTCAGGGAAGTAGTTGTCCACCAGGGATACAATAAAAGACAACGGCAGAAGCTGAAATTTCGGGCAGCTCGCGACAACAAACGAGAACGAGAAGTGTATGGAGATGATTCAACAATTGGTGACTACTTTGGAACGGCGTATACAGCGAAAGGGAAAACGAAAGGAACAGTCCGGGCAATGGGAAGGAAAACACGTAAGTTCATAAACATGTACGGTTATGATCCCGCAGACTACTCATTTGTGCGATTTGTTGATCCTCTAACTGGTTGCACATTAGATGAAGGGATTTACACAGACATCCACTTAGTTCAGGAGCATTTCTCGACGATACGAAGTGAACTTTTGGAAAATGAAATTCTTGAACCGGGACACATACGCAACAAACCAGGAATTACTGCATTTTATGTGAAAAACATGACATCACCAGCACTCCGTGTGGATTTAACTCCGCACAATCCACTTCGTGTTTGCAACAAGGCGGTTGCGATTGCAGGTTTTCCAGAGCGAGAATTCGAGCTGAGACAAACTGGACAACCAGTTGTTGTCGAAGCTTCACAGATACCCGAAGAGAAAGAGGAGTACATTACTGAAGTTGAACATGAAGGGAAGTCCCTCCTCGGTGGATTACGTGATTACAACCCCATAGCGACATCAATTTGTAAACTCACGAATGAATCTGATGGCCATTGCGAAACACTGTTTGGCATTGGTTATGGTTCATTGATCATTACGAACCAGCATTTGTTTCGGAGAAATAATGGCACGTTGACAGTACGCTCTCACCATGGCGAGTTCATTGTAAAGAACACAACGCAGTTGCAGCTGCGACCGTGCGCAGGCAGAGACATTTTAATCATACGGACTCCAAAGGATTTTCCTCCATTTCCTCAGAAATTACAATTCCGTGAACCAAAGGCGAATGAGAGAATTTGTATGATTGGTTCAAACTTCCAGAATAAAAGCATTTCAAGCACATTATCGGAAGTTTGCACAACATATCCAGTGGAAAATAGTCACTTTTGGAAGCATTGGATCAGCACGAAAGATGGATATTGCGGTCTCCCCATAGTGAGCACTAAAGATGGGTGCATTCTTGGACTTCATAGTTTGACAAACTTCTCTCAAACCAACAACTTCTTTGCGAGTTTGCCTGCCGATTTCGTAGCAGAGTATCTCAAGAGAGACGACGATTCCCTTTGGAACAAACATTGGAAGTACAACACAAACAACGTCTGTTGGGGTTCACTAAAAATTCATGAGAGCCAGCCTAGTGAGCCTTTTAAAATCTCCAAACTCATCTCAGATCTTAGCTCACAGGAAGTATACGCACAAGGTTACACATCAATGTGGATGATGGATGAACTGCAAGGGAACTTGAAAGCAGTTGCTCGATGTCCTAGCCAACTAGTTACAAAACATGTCGTCAAAGGAAAATGTGCACTATTTGACATGTATCTGCAACTACACGACAAGGAGAGAGAATATTTTAAACCAATGATGGGAGAGTACCAGAAGAGTAAACTGAACAGAGAGGCCTACATTAAGGATATCATGAAATACTCTACGCCAATTACAGTTGGAGAAGTCAACACAAGCGTGTTCGAGGAGGCACTTAAGACCACTCAACAACTGTTTCTGGACAGAGGATTCAAGCAATGTGTATACGTAACAGACCATGCCGAAATTTTCTCAGCGCTCAACATGAAAGCAGCAGTGGGGGCATTGTACAGCGGAAAGAAGCGAGATTATTTCGAGTCGTACACAGATGAGGACAAGGAGAACATATTGCGAGAGAGTTGTAGGCGATTGTATGAAGGAAAGCTAGGAGTTTGGAACGGTTCTCTTAAAGCGGAGTTGAGACCACGGGCGAAAGTTGAAGCAAACAAAACGCGAACATTCACAGCAGCTCCGCTTGACACTCTGTTAGGGGGAAAGACTTGTGTTGATGATTTCAACAATCAATTCTACGAACTGAACATCAAGTGTCCTTGGAGTGTTGGTATGACAAAGTTCCATGGCGGATGGAATGAATTGTTGACAGCTTTACCTGAAGGTTGGCTTTATTGTGATGCGGACGGTTCGCAATTTGATAGCTCACTATCACCGTACCTCATCAACGCTGTTCTGCAACTGAGACTATCATTCATGGAGACTTGGGACATTGGAGAGCAAATGTTACAAAACCTTTACACAGAGATCATCTACACACCCATATCCACACCAGATGGGACGATTGTCAAGAAATTCAAGGGCAATAACAGCGGGCAACCCTCAACTGTGGTCGACAACACAATCATGGTGATTATTGCAGTCATTTATTCGCTCTTGAGTTTGGGGATTGAGGCTAAGAACATTGACCAAGTCTGCAAGTATTTCGTGAATGGGGATGACTTGTTGTTAGCGGTCGCACCGGGTTTTGAATGGCTGTATGATCGGTTTGAGGAGTATTTTCTGCAGTTGGGTTTGAACTATAAATTTGACTCACGGACACGTGACAGGAAGGATTTGTGGTTCATGTCACATCGTGGAATTGAGAAAGATGGGCTCCTGATCCCAAAGTTGGAGGAAGAGCGAATTGTTTCAATACTGGAATGGGATCGAGCAACGGAACCAGCGCACCGAATGGAGGCAATCTGTGCTGCAATCATTGAATCGTGGGGTTATGACAAGTTGACACACGAGATCCGAAAGTTCTACAGTTGGTTGTTGGAACAAGCACCATTTCGTGAGCTAGCACAGGAGGGTAAAGCACCATACATTGCAGAAACAGCACTTCGAAGATTGTACACAAATATAGAAGCTCATGAATCAGAACTTCTCGATTACTACAACGCATTTGAACAAGAAGAATTTGAAGACGATTTTGACGTCTCATTTCAGTCAGGTGACTCAAGACTGGATGCAGGGGAGTCCTCACGCAAGAAGGAGAATGACAAGAACAAAGAGCCCGAACAGCCATTAGTCACTAGTGGCAAGGACAAGGATGTTGATGCTGGCACGAATGGAACATTTTCGGTGCCTAGATTGAAAACAATGGCTACGAAATTGTCATTACCAAAGATTGGTAATCGAGTCATTTTGAATCTGAATCATTTACTTCACTATACGCCAGAGCAGGTGGATCTATCAAACACTCGTGCTACGCAAACTCAATTCAAAGCATGGTATGATGGAGTGAAGGCGGATTATGGAGTTAGCGACGATGAGATGTCAATCTTGTTGAATGGTTTAATGGTTTGGTGTATTGAGAATGGAACTTCCCCAAACATAAATGGAATGTGGGTCATGATGGATGGAGATGTGCAGGTGGAATATCCCATAAAACCATTAATTGATCACGCAATACCCACATTTCGCCAAGTGATGGCCCATTTCAGTAACGTAGCTGAAGCGTATATTGAAAAGAGAAATTTTGAGCGACCATATATGCCAAGATATGGTCTTCAGCGAAACCTTACCGACATGAGCCTGGCTCGATATGCCTTTGACTTCTATGAAATGACTTCAAAGACACCCACTCGAGCACGAGAGGCCCACATCCAGATGAAAGCAGCAGCACTTCGCAACGCAAATACAAGATTGTTTGGATTGGACGGTAACGTTGGGGTTAAAGACGAGGACACGGAGAGACATACAGCTGAAGATGTGAATCGCAACATGCACACACTCCTTGGGGTGCGTGGTGTTTAGTTTGTTTGTTTCGATTTAGAATGATGTATCCACTAAAATATATGCACTTCTACTTCCGTAGTATCCTAGTTTCCGAAGAGTCTGTGGAGATCTCGCTGTTCTTGTGGAGAGGTTTACCTCGTGAACTAGTGATTATCTGCTTCTCTTTCAACCAATGTATTTTCTTACTTGGTGTGGTGAGGTTTTACCTCGTATCCGAGTAGGTTTGATATATTGCGCGAGAGAAGGAAG"	
">Polygonatum mosaic virus 1-Disporopsis 1[Disporopsis][isolate=S21MP20], complete sequence
AGATTCGATCTTCAACCATACACGAAACAAGCAAACAAATCTCAGACTTTCTCTACTCTTCACTTT
CTTCGATTCCTACTTGTTAGTAAAGTTTTTAACAACATTCAACACTTTTCTCTCTCCGAA
CAAATGGCAACTATAATGATTGGATCAGTGGCAGTCCCACTTTTTGCTCCCAGGGGAGTC
CAAGCAACTGTAGCGCGTAGTTGCGTTGCAGCACCTGTGGCAATCCCACAAACCTCCAAC
AAAGTTGTGGCAATCCCACAACAAGTACAGAAGCCCGTGGCAATCCCACAGGACTTGGTA
AACAACGTGTTAAGCCAAGTCACTAAGAGTGTCCCAAAATATGTGACACCACATCGCAGA
GCAGAGCCAATCAGTGAGTTCCACGAACCCACGACACCAGCTGAGGAACTATTCGAACTT
TATTTCCAGCGTCCTGAAATTGTGGCGCAACTCAACCGGAAGAAGTTTGGTAAGATGGTC
AAGCAAAAACAGCGTTACTTGATCAAGCCTGCCACAGAGGAGCAGGTACAAGCTGGATTG
GAGCGGGAGGCACGCCTAGCTGAGCTCGAGGAAGCGTTCAGCATGGGCAAGTTTGAGGCA
ATGTTTAACGCTGGTTATGTCAACGTTAAAAATCGCAATAAGACAGGGAGTCAAGTTAAG
ATGGCATCACCATTCCATAAGCCATCAGTTCCGAAGCGCCACAAGAAGAAAATAACGATT
GTGGCACCAGCACCAGTCAAGAAGGCCAATGTTTGTGCACTAGTCAAACAAGTAGTGCAC
ATCTGCAAGAAAATGCAAAAACCCATTGTTTTTGTCAAAGGGGCAGACTCACTACAAGCA
ACTTTCAAGAATCTGAACAGAAGTAAGATAGCTTGCATTCGATTGCCACATGAAGATGGA
TGGAGGCGAGCTCGCGAACTGCACCCTCGCAAATTCAATGCGATAATACACGTCCTTAAA
GAGGCTAGTACTTTTAGCAAGACATTCACGAATGGTGAAGTTGTTAAAGGTTTTAGTGGA
GCGATTTTACCGATGTGTATATCGAAGAATCTGAATAGCAATTTCAGTGAGATGGTCGTG
CGTGGAAGACTGCACGGCGTTTTAATCGATGCGCGTGCAAAGCTTGGTGAGTTCACAAAA
CATAAAATCGTACATTACAGTGAGTTCGAACGTGAATTCTGGAAAGGATGGAAGAATGTT
TTTGACGAGTTTGCTCCCAATGTTGACCACACGTGTGGTGCCTCAATAACAAATGAACAA
TGTGGAGAGCTAGTTGCTTGTTTGTTTCAACTGATGCATCCATGCAAGAAAGTTTCATGT
GCGCTATGTCGACAAAGCATAATCGATGCAAGCAAAGAGGAATACAATGAAATGATCATG
ACACATGCGCAATGCTTTGATAATAAAGTTGAAATCTTTCGGCGGCGTTTTCCAAGCATC
GACAAAGTTCTTGATAATGTCTATCATAAAACAATGGTGAATCCAAACATGCAAGACATT
CAAGAACTCACCAGAATATTGCAAGATCAACGATCAAACCAGATGCAAGCGATGGAGAAA
GTTCATCAAGTTTTGATCAAAGGCAATTCTGCATTACCACTTGACTTTTCTAATGCAACT
AAAGCGTTGCTAGAGGTGGCAAGGTGGTTCCAAAATCACTTGAGTTTGGTGACGAAAGGA
GATGTATCTACCTTCAGGAATAAAGCATCAAGCAAGGCAGCCATAAACACAGCGTTATTG
TGTGACAACCAGTTGGACAAGAATGGCAATTTTGTGTGGGGAGAGCGTGGATATCACTCA
AAGAGATTCTTTAGTAATTTCTTTGAAGAGATCGTTCCAGGAGACGGATACAACAGGTAC
GTTGTTAGGCGGAGTCCCAATGCAACACGCAATCTTGCAATTGGTCAACTCATTGTACCT
TTTGATTTGGTTCGTGCACGCAATGCTTTTGAGGGCAACTCGATTGAACGATTGCCAATT
AATGACGCATGTGTATCACGCAACAATGATGCATTTGTGTACACATGCTGTTGTGTTACT
ACGGACAATGGGAAAGCAGTGTACTCTGATCTGAAGAATCCAACAAAGAAGCATTTGGTG
GTTGGCAATACGGGCGACTCAAAATACATTGATTTACCCTCATTTGATGAGGAGAAGATG
TTCATAGCAAAGGATGGATATTGCTATTTAAACATTTTCCTTGCAATGTTAATAAATGTT
AATGAGAGCGATGCCAAAGATTTCACAAAAATGGTGCGAGACAGGATTGAACCGATGCTT
GGGAAATGGCCAACAATGCAGGATTTGGCTACGGCGTGCTACATGCTCACTGTGTTTTAT
CCAGAGACACGAACAGCAGAATTACCTCGAATTCTCGTTGATCACAAAACACAAACTTTT
CATGTGATCGATTCATTTGGCTCGTTAGACACAGGTTACCACGTGCTCAAAGCAGGCACT
GTCAATCAATTGTTACCATTTGCGTCCAAGGCAATGCAAGGAGAGATGAAATTTTACCGA
GTTGGTGGGGATCCAACGATAGCACAGAGACATCGACTTGAAGGCATTCTCCTTAAGAGC
ATCTACAAACCAAAGTTGTTGCAACAATTGATTGAAGATGATCCATACATCCTTTTCTTG
AGTCTCACCTCTCCAAGGATCTTAGTGACTTTATACAACACTGGTGGCATTGATCGAGCT
TTGGAATACTGGGTCAACCGAGAAACAAATGTGTGCACACTTTTCTCTATGCTAGCATTT
GTAACACAAAGAGTGTCGAGAGCGCATTTATTGCAGGAACAAATGGCGAGTATTGGAGAT
TGTGCAGTTCAGATGATGGAAGTGATCAAACATTGCCAAGGCGAACAAATTTCTTTGATT
GAAGTGAAAGCAATGCTTGAAAATTTTGCGAATAGGCTGCTTGTTGATGCTCAACTTCGC
GAGAATGGTTTTGCTACGTTTAACACGTGTCTTTACGACCTACGGGAAAAAATGTATTCA
GACAGTTTAGACAAGGCATGGCACGAGTTAACCTTGTTGGAAAAATCATTTTCAATGTAT
ACTTGGTACAGGCAACGGAAGTTTTCCAGCGATGTGTTAACAGAAACAAAGTCGCACAAG
GCAGAGAACAAATTCGCAATATCGTTTGGATGGTTACGCGAAACGACCCAGGCGCGGTAC
GATGGAGTGAAGCAACGAGCAGAACTTGCACTAACGAAAGGACAGAAATACATTAAGAGG
AAGGTGGTTAACAACGTGTTGCGATGTCTAAAGAAATGCTTTGGAGACATCTTCTATTTT
GTAAACGTGTTGTTAGTTATCAGTCTCTTAGCCAGCATCGTTGGGTTCATGCGCACACAT
TTTGACGAGGTAAGGAAGAACAAGGAAACGATTTTGATGCTTGAAAGTGAAAGAAAATCA
AATGAGATCTACAACATCTACAAGTTGATGAAGCTTGCAAATAAGGAAACACCAACGCAA
CAAGATCTTTTTGAGAATTTGCAATTAAAGCATCCACATTTGTTAGACCACTACAAAAGC
TGTCTCACTCAAGAAAAGGAGGTTGTGTACCAGGCTAAGACTGCTAGTGAGCTCAATTTT
GAGAAGATTGTTGCATTCATGGCTTTGATAACAATGATTGCAGATACAGAACGAAGCGAC
GCAGTTTTCAGAACACTCAGCAAGGTCAAGACGGTTTTTGGAACGATTGGCGAACCAGTG
CAGTATCAATCATTGGACGACATTCAAACGGTTCTTGAAGAGAAGAAAGAGACGGTGGAC
TTTAATCTTGAAACTGATCAAATTTCAGAGCGCATCACGATGGATACGAGATTTCAGGAT
TGGTGGAAACATCAACTAGAACAGAACAGAGTCGTTTCCCACTACCGAATGTCAGGTCAA
TTTGTTGAATTCACAAGGCCTACAACAGCTAATGTGTGTTTGATGATCCATGCAAGTACA
GAGAAGGAATTTCTCGTCAGAGGAGCGGTTGGTTCAGGAAAGTCCACGGGGTTGCCTCAC
TTTTTGGCAAAGAAAGGGAGAGTGCTGATAATTGAACCGACGCGTCCACTTGGGGAGAAT
GTCTGCAAGCAGCTTCGCAAAGAGCCTTTCTTTGACAATGCAACATTACGTATGCGCGGG
TTGAGCACATTTGGGTCAAGCAACATCACCATCATGACAAGTGGATTTGCATTACACTAC
TATGCACATAATCAGATGCAAATTAATGATTATTCTTTTGTAATCATTGATGAATGTCAT
GTTATGGACGCATCAGCCATGGCCTTTTACAGCTTGTTGCAAGAATTTGAGTTTAGCGGA
AAAATCTTGAAAGTTTCAGCGACTCCACCAGGAAGAGAGTGCGAGTTCAACACGCAGTAC
CCAGTGGAACTCAAGATAGAGGAGGATATGAGTTTCAGCTCATTTGTGACAGGATTGGGA
ACCGGCTGTAACTCGGACGTGACGAAAGACGGTGATAACATTCTTGTGTACGTTGCTAGT
TACAATGATGTGGATATGTTGAGCAAGATGCTTATGGAGAAAGGGTACATGGTGACCAAA
ATTGATGGGCGCACAATGAAGATGGGGAATGTTGAAATACGTTCAAAGGGCTCAGCAGCA
AGCAAACATTTTCTCGTTGCAACGAATATCATTGAGAACGGTGTAACTTTGGATGTGGAT
GTTGTTGTTGATTTCGGTCTCAAGGTGGTGGCAGAGCTTGATTGCGACCAGAGATGCATG
AGGTATACGAAAACACCTGTCAGTTTTGGAGAGCGAATTCAAAGGCTTGGGCGTGTTGGT
CGAGTTAAAGCTGGCACTGCATTGCGCATTGGTCACACAGAGAAAGGCGTAGTGGAAATT
CCAGTATCAATTGCAACCGAAGCAGCCTTTCTTTGTTTTGCGTATGGATTACCTGTCATG
ACGCACAATGTCACGACAAGTTTGCTTTCGAAGTGCACAGTGAAACAAGCGAGAACGATG
ATGCAATTCGACCTTCCACCCTTTTTCATGGCGGATTTGGTATCATATAATGGCACAATG
CACCCACTGATTCATGAGGCTCTAAAGCAATTCAAACTCAGAGATTCTGAGGTTCTTCTG
TCGAAATTGGCTATACCGAACGGATGTATTGCCCGGTGGATTTCTGTGTTGGAATACTCT
CGAATGGGGATACGGATCAACACCACAGATTCTGTAAAGATACCTTTTCACGCAAATGGT
ATTCCTGAGCGAGTGTATGACAACTTGTGGAGAATAGTTCAGGAGAACAAACACGATGCA
GGATTTGGCAGACTCTCAAGCGCAAACGCATGTAAGATTGCTTACACGTTATCAACTGAG
CCGACCGCTTTGCCAAAAACAATTGGGATTATCGATCATCTGATATCTGAAGAAATGCAG
AAAAAGGCACATTTTGAATCTCTTGTTTCTTCGCTGAACACTCACAGTTTCTCTCTTACT
GGCATAGTCAACCGAGTGCGTAGTCGATACATGCAAGATAGCACAACTCACAACATCACA
ATTTTGCAAACTGTACGAGCACAACTTTTAGAGTTTAGCACAGCAACGCATGATTTTGAG
CGATCTCATTTGCTTATGCCGTATGGATTCCTTGACACAGTGCAATACCAGGGGATAGAT
GAAGTGAGTAAACGACTTGAACTTAAGGGACGTTGGAACAGCAGTTTGATTTCGAAAGAC
ATCTTGGTTACTGGTTTGGTCGCAGCAGGCTGCGTATGGATGGCGTGGGATTACTTCAGG
GCTTGTTCTAAAGAAGTGGTCACATACCAAGGCAAGAAGCGAATGCACCAGAAGTTGAAA
TTTCGAGACGCCCGAGACAAGAAAGTTGGGCGAGAAGTGTATGCCGACGATGGAACTATC
GAACATATGTTTGGTGAAGCATACACTAAGAGAGGCAAAGTGAAAGGCAACAATAAAACG
AAAGGAATGGGAGCGAAAACTCGGAATTTTGTGCATTTATACGGCTTTGACCCAACTGAG
TATTCATTTGTTCGATTTGTTGATCCAATAACCGGTGTTACAATTGATGATAACGTGCAC
ACGGACCTTTCGTTGATACAGTCCGAGATCGGTGAGTTGCGGCAAAGAGCATTGGAAACA
GATGATGAGTTGTACGATTTAGTGCGCAACAGACCAGGCATTCAGGCGTATTTTGTGAAT
CAAAAAGCAGCAAAGGCACTTAAAGTTGATTTGACACCACACAAACCATTGGCAATGGGG
AGAGTTTCGGCAAGCATCGCAGGGTACCCTGAAAGAGAGTTCGAGCTTAGGCAAACAGGC
GCTCCATCTGTTGTTTCAATCAAGGATGTGCCAACTGAAAAGGCTGAACCAGTCGCATTG
GAAAGCAAGTCATTGTTGCGAGGCGTTCGTAATTACAATCCAGTTGCTAGCTGTATATGT
CAATTAACTAATGAATCTGACGGGAGGAAGGAAACAGTGTATGGTGTCGGTTATGGATCT
GTTATCATTGCAAACAGTCATCTCTTTCAACGAAACAATGGGTTTTTGACAGTGCGAACA
CACATGGGAGTTTTCAAAATACCCAACACCACACAAATTCAAGTTCACCATCTCAAGGGT
AGGGATATGATTGTGATGAGAACACCCCATGACTTTCCACCGTTCCCACAGAAACTGAAG
TTTCGGAGTCCTAGTGCAGGGGAGAAGTGTAGCATGGTTGGATCTTGTTTCCAACAGAAA
AGCATTAGTAGTTGTATTTCAGAAACAACTGTTGTAATGCCTACGGAAGGTAGCTTCTTT
TGGAAGCATTGGGTCTCGACTGTTGATGGGGATTGTGGGTCACCTTTTGTGAGCACGAAA
GACGGAGCTGTTGTTGGAATTCACAATCTCACAGGTAACACATCTGGGAGGAATTATTTC
GTGTCATTTCCTGATGATTTCCATGAACAAGTGTTGAGTAAGTTGGACACCATCGAATGG
CGGAAGCACTGGAGACATAACGCTAATTTGGTGGTTTGGGGTGGATTGGTGCTGGAAGAG
AATCAACCAAGCAAAACAGTTTTTAATGCAGCTAAGTTGATACATGATATTGATGAACTA
CCTCTCGATTTTGTTCGTACACAAGGGGAAGATGGGAAATGGATTTATAGATCTCTCTCG
GATAATTTGCAAGCTGTTGCCTACACTGAAAGCCACCTCGTAACGAAACATGTTGTCAAA
GGACAGTGTCCCTTCTTCCAAGAGTATCTGAATACTCACCCCGACGCCGCCGAATTCTTC
AAACCGTTGACTGGAGCCTATGGACCTAGCAAGCTCAATAGGGAAGCTTTCAAGAAGGAT
TTCTTCAAGTACAACACTTTGATTGAGACTGGAGTAGTGCAACATGATGTTTTCCAACAA
GCTGTGGTGTCTGTAATCAACTTACTCAGTCGGATCGGTTTTCAGAGATGTAACTACGTG
ACGGACACTGATGAGATTTTTGGTTCGTTGAATTTAAAGGCATCAGTTGGAGCATTGTAT
GCAGGGAAGAAAAATGCATATCTCGAGGGAATGAGTGAGGAACAAAAGGACATGTTGCTG
GCCGCGAGCTGTTTGAGATTGTTTGAAGGCAAGATGGGGGTGTGGAATGGTTCGTTGAAA
GCTGAATTGCGCGCTCAAGAGAAATTGGAGCAGAACAAGACTCGGACATTCACTGCAGCT
CCAATCGACACGCTTCTGGGGGGCAAAGTTTGTGTAGACGATTTCAATAACGAATTTTAC
TCGCTAAATCTTGTTGGGCCATGGACTGTGGGAATGACGAAGTTCTATGGCGGCTGGGAT
AAGCTTCTGAGGAAGTTACCTGATGGATGGTTGTACTGTCATGCTGATGGTTCACGATTT
GACAGCTCATTGACACCTTATCTCATTAATGCGATCATCACAGTGCGCGATCACTTCATG
GAAGACTGGGCAATTGGGAGAACTATGCTGGAGAATTTCTACACAGAGGTGATTTATACA
CCTATTCTAACACCAGACGGAACGATTGTTAAGAAATTCAAGGGCAACAATAGTGGACAA
CCTTCTACTGTTGTGGATAACACTTTGATGGTTGTGATCGCGATGTATTACTCATGCAAA
AAGATGAATCTCAGTGACGAAACCATCGAGAATTCAATGGTATTCTTTGCAAACGGTGAT
GATTTGATCATTGCGCTTGAACCGGACAGAGCGAGTTTACTTGACACTTTGAGCGGCTCA
TTTGCAGAGCTTGGACTTGTATATGATTTCTCTGAACGGAGTTTTGATAGGAGTGATCTG
TGGTTTATGTCACATAAAGGTGTGTTGCATGGAGAAATGTACATTCCAAAGCTTGAGCAA
GAGAGAGTTGTTTCAATATTGGAGTGGGATCGGAGTAGCGAGATTGCGCACAGAGCTGAA
GCAATATGTGCCGCCATGATTGAAGCGTGGGGGTACCCTGAATTATTGCTTGAAATCAGA
AGGTTTTATCAATGGTTGCTTGAGAAGGATGAGTTTAAAGATTTGGTGGCGAATGGTTTC
TTCCCATACATTGCTGAAACAGCGTTGCGACAGTTGTACCTTGGAGTTACAGCTAGTCAA
CAGGAGATTGAGCGTTACTGGATGGAGATGTTGCGGGAATCAGATGAACAGTTTGAGGTT
GTTACATATCAAGCTGATCAGTCGGAAGTCGATGCTGGCGGTGGTGAATCACGTAAGAAG
AAAGACAAGGCCCCTACCGAATCATCGAAGAATCAGGATAGGGACAAAGACGTCGACGTT
GGGAGTCGAGGAATGGTAGTACCTCGGCTTAATCGAATAACACAAAAGATGAAACTACCA
AGAGTTGGGCAGCAAGTGATTTTGAATGTGGATCATCTGTTGGGGTACAAACCAGACCAG
TTAGATTTGTACAATACACGAGCAACACATTTACAATTCCAATCATGGTACAATGCAATC
AAGGAAGAACTGGATGTGACAGATGATCAAATGAAGATTTTGATGAATGGGTTCATGGTA
TGGTGCATTGAAAATGGAACTTCTCCAAATATTACTGGTGTTTGGGTCATGATGGATGGG
GAAGAGCAAGTTGAGTATCCACTCAAGGTAATGGTTGAGAACGCTAAGCCGACTTTACGA
CAGATCATGCATCACTTTTCAGATGCAGCTGAGGCGTATATAGAGCTCAGGAACACAGAG
AGAGCATATATGCCTAGGTATGGTTTAGTGCGGAATCTAAGGGATTCAAGTTTGGCTCGA
TATGCATTTGATTTCTATGAAATGAATTCAAAGACGCCTATCCGAGCGAGGGAGGCTCAT
TTGCAAATGAAGGCAGCAGCTTTGTCAAACACCAGTTCGAAACTATTTGGTTTGGACGGC
AATGCTGCAGTGCAGGAAGAGAACACTGAGAGACATGTTGTGGCGGATGTCAATTCGAAC
ATGCACACACTCATGGGAGTGCGACATATGTAAGTACTGATCCTATTTGTGTGTTTCTTT
TCTTGTTGGGTTTTATTTTAAGCATGTAGTGTAATGGGAGTGGTTATACCACCTTTACTC
TTTGTTTCAAAATATCACCAAAGGGCTTCAGGTGCAGTTGGGGCGTAGTGTGGTTTTACC
ATGGCTTACTTCTTTGCCTGAATACACCTTT"	
">Polygonatum mosaic virus 1-Disporopsis 2[Disporopsis][isolate=S21MP20], complete sequence
CAACAATACACGAAACAAACAAACAAATCTCAGACTCTTTCTACTCTTTCCTCCTTTCGATTCTAATTTGTTAGTAAAAGTTTTTACAACACTCACCACTCTTTTCTCATCCAATCAAATGGCAACCATCATGATCGGATCTGTGGCAGTCCCACTCTTTGCCCCCAAGGGGGTTCACGCAACTGTAGCGCGCAACTGCGTTGCAGCATCTGTGGCAATCCCACAGAAGTCGGTCCAAGCTGTGGCAATCCCACAGCAGGTGAAGAAGCCTGTGGCAATCCCACAGAACTTGGTCAACAGCGTTTTGAGCCAAGTTAATGTGAGTGTTCCAAAATATGTGACACCACATCGCCGAGCAGAACCAATAAGTGAGTTTCATGAACCCACAACACCAGCAGAAGAGTTGTTTGAGCTGTACTTCCAGCGCCCTGAAATTGTGGCGCAACTCAACAGGAAGAAGTTCGGAAAGATGGTCAAGCAGAAACAGCGCTACTTGATCAAGCCTGCTACTGAGGAGCAGGTGCAGGCTGGCTTGGAGAGAGAGGCACGCCTAGCTGAACTGGAAGAGGCGTTTAGTATGGGTAAATTCGAAGCAATGTTCAATGCTGGCTATGTCAACGTCAAAAATCGGAATAAAACCGGAAGCCAAGTTAAAATGGCATCACCATATCACAAGCCGTCAGTCCCGAAACGCCACAAGAAGAGAGTTGTGGTTGTAGCACCAGCGCCAATCAAGAAGGTCAACGTTTGTGCACTAATCAAACAAGTGGTGCATATCTGCAAGAAAACACAAAAACCCATTGTGTTTGTGAAAGGGACAGATTCACTGAGAGCAACTTTCAAAAATTTGAGTAGAAGTAAAGTTGCTTGCATTCGATTGCCACATGAAGATGGGTGGAGGCGAGCTCGCGAATTGCACCCCCGCAAATTCAATGCGATAATACACACTCTTAAGGAGGCAAGCACTTTTAGCAAAACATTCACAAACAGTGAAGTTGTTAGAGGCTATAGTGGAGCGATCTTGCCGTTGTGCATATCAGAGAATTTGAATAACAACTTTAGCGAGATGGTTGTGCGCGGAAGACTACACGGCGTTTTGATTGATGCACGTGCAAAACTCGGAGAGTTCACAAGACACAAAATTGTGCATTACAGTGAGTTTGAACGTGAGTTTTGGAAAGGATGGAAGAATGTTTTCGACGAGTTTGCTCCTAATGTCGATCACACGTGTGGTGCTTCGATTACGAATGAACAATGTGGAGAGTTGGTCGCTTGCTTGTTTCAACTAATGCATCCGTGCAAGAAGGTTTCATGTGCGTTGTGTCGGCAAAGCATAATTGATGCAAGCAAAGAGGAGTATAACGAAATGATCATGACGCATGCGCAGTGCTTCGATAATAAGGTTGAGATTTTTCGACGGCGTTTTCCAAGTATCGATAAAGTCCTTGACAACGTTTATCACAAAACGATGGTGAATCCAAACATGCACGACATTCAGGAGCTCACTAGGATATTGCAGGATCAACGATCAAACCAGATGCAGGCAATGGAGAAAGTTCATCAAGTTTTGATCAAAGGCAACTCGGCATTGCCACTTGATTTCTCTAATGCAACTAAAGCGTTGCTAGAGGTAGCCAGGTGGTTCCAAAATCACTTGAGTTTGGTGACCAAAGGAGATGTGTCCACTTTCAGAAACAAGGCATCAAGCAAAGCTGCCATAAACACAGCGTTGTTGTGTGACAATCAATTGGACAAAAATGGCAATTTTGTGTGGGGAGAGCGTGGATATCACTCAAAAAGATTCTTTAGCAATTTCTTTGAAGAAATCATTCCAGGAGACGGGTACGCCAAGTATGTTGCTAGACGGAGTCCCAATGCAACACGCAATCTTGCAATTGGTCAGCTCATTGTACCTTTTGATTTGGTTCGTGCACGTAACGCTTTTGAGGGCAACTCAATCGAACGACTGCCAATCAGTGACGCATGTTTATCACGCAACAATGATGCATTTGTGTATACATGTTGTTGTGTGACTACGGATAATGGGAAAGCAATATACTCTGATTTGAAGAATCCGACGAAGAAGCACTTGGTGGTTGGTAATACAGGCGATTCAAAATACATTGATCTACCCTCATTTGATGAAGAGAAAATGTTCATAGCAAAAGATGGATATTGCTATCTGAATATTTTCCTTGCGATGCTAATCAATGTTAACGAAAGCGACGCTAAAGATTTCACAAAGATGGTGCGTGATAGGATTGAACCAATGCTTGGGAAATGGCCAACGATGCAGGATTTGGCCACGGCGTGCTACATGCTCACTGTGTTTTATCCAGAAACACGAACAGCGGAACTGCCACGAATCCTCGTTGATCACAAGACACAAACTTTTCACGTAATTGACTCATTTGGCTCGTTGGACACAGGTTATCACGTGCTCAAAGCAGGCACTGTTAATCAATTGTTGCCGTTTGCGTCTAAAGCAATGCAAGGGGAGATGAAATTTTATCGAGTTGGTGGAGAACCAATGGTGGCACAGAGACATCGACTTGAAGGCATTCTCATTAAGAGCATCTATAAACCAAAATTGTTGCAACAATTAATTGAAGATGATCCATACGTCCTTTTCTTGAGTCTTACCTCTCCAAGGATCTTGGTGACTTTGTACAACACTGGTGGCATTGATCGAGCTCTTGAATATTGGGTCAATCGGGAAACGAATGTGTGCACGCTCTTCTCCATGTTAGCATTTGTAACACAAAGAGTGTCGAGAGCACATTTACTGCAGGAGCAGATGGCAAGTATCGGGGACTGTGCAGCTCAGATGATGGAAGTGATCAAACATTGTCAAGGTGAGCAAATTGCTCTGATTGAAGTGAAATTAATGCTCGAGAATTTTGCAAATAGGTTGCTTGTTGATGCTCAACTTCGTGAGAATGGTTTTGCTACATTTAACACGTGTCTTTATGATCTACGTGAAAAAATGTATTCAGACAGCTTAGACAGGGCATGGCACGAGTTAACCTTGTTGGAAAAATCATTTTCAATGTATACTTGGTACAAGCAACGGAAGTTTTCCAGCGATGTGTTAACAGAAACAAAGTCACACAAGGCAGAGAACAAATTCGCAATATCGTTTGGATGGTTACGCGAAAAGACCCGGGCACGTTACGATGGAGTGAAACAACGAACAGAACTTGCATTGGTGAAAGGACAGAGATACATTAAGAGAAAGGTGGTTAACAACGTGTTGAAGTGTCTGAAAAAGTGCTTTGGAGACATCTTTTACTTTGTAAACGTGTTGTTAGTTGTTAGTCTCTTAGCCAGTATTGTCGGGTTCATGCGCACACATTTTGACGAGGTGAGGAAGAACAAGGAGACGATTTTGATGCTTGAAAGCGAAAGGAAGTCAAATGAGATTTACAATATCTACAAGTTGATGAAACTTGCAAACAAGGAAACACCAACGCAACAAGATCTCTATGAAAATTTGCAATCAAATCATCCACATCTGTTGAACCATTATAAAAGCTGTCTCAATCAGGAGAAGGAAGTTGTGTACCAGGCCAAGACTGCTAGCGAGCTCAATTTTGAGAAGATTATTGCATTTATGGCTTTGATTACAATGATTGCAGACACAGAACGGAGTGATGCAGTTTTCAGAACACTTGGCAAAGTCAAGACAATTTTTGGAACAATTGGAGAACCAGTGCAATATCAATCACTAGATGAGATTCAAACAGTTCTTGAAGAAAAGAAAGAAACGGTTGATTTTAGTCTTGATACTGATCAGATTTCTGAGCGCATTACGATGGACACAAGGTTTCAAGATTGGTGGAAGCATCAATTGGAGCAAAACAGAGTTGTTTCTCATTACCGAATGTCAGGCCAGTTTGTTGAATTCACAAGACCTACAACAGCCAACGTATGTTTGATGATCCATGCAAGCACAGAGAAGGAATTTCTTGTTAGGGGAGCAGTTGGCTCGGGGAAGTCCACAGGGTTGCCTCACTTTTTGGCAAAGAAGGGGAGAGTGTTGATTATTGAACCGACGCGTCCACTTGGGGAAAATGTTTGCAAGCAACTTCGCAAGGAGCCTTTCTTTGACAATGCAACATTGCGTATGCGTGGTTTGAGTACATTTGGGTCAAGCAATATCACCATCATGACGAGTGGCTTCGCGTTGCATTACTATGCGCACAACCAGACGCAGATTAATGACTATTCCTTTGTGATCATTGATGAGTGTCATGTTATGGACGCAGCAGCCATGGCTTTCTATAGCTTGTTGCAAGAATTTGAGTTTAATGGAAAAATCTTGAAAGTTTCAGCGACTCCACCAGGCAGGGAATGTGAATTTGACACGCAATACCCAGTGGAACTCAAGATAGAGGAAGATTTGAGTTTTAGCTCATTTGTGACAGGATTGGGAACTGGTTGTAACTCGGATGTGACGAAAAATGGTGATAACATACTTGTGTACGTTGCTAGTTACAATGATGTGGACATGTTGAGCAAGATGCTTATGGAGAAGGGGTACATGGTGACCAAAATTGATGGGCGCACAATGAAGATGGGAAATGTTGAAATACGCTCGAAGGGTTCGGCAGCAAGCAAACACTTTCTCGTTGCGACAAACATTATCGAGAATGGTGTGACTTTGGATGTGGATGTGGTTGTTGATTTTGGTCTCAAAGTGGTGGCAGAGCTTGATTGTGATCAAAGGTGCATGAGGTATACGAAAATACCTGTTAGCTTTGGAGAGCGAATACAAAGGCTTGGGCGTGTTGGTCGAGTCAAGGCTGGCACTGCATTGCGCATTGGTCATACAGAGAAAGGTGTGGTGGAAATTCCAGTATCAATTGCAACTGAAGCAGCTTTTCTTTGTTTTGCATATGGACTACCTGTCATGACGCACAATGTTACGACAAGTTTGCTTTCGAAGTGCACAGTGAAACAAGCAAGAACAATGATGCAATTTGATCTTCCAGCCTTTTTCATGGTAGATTTGGTATCATATAATGGCACAATGCACCCACTAATCCATGAGGCTCTAAAGCAGTTCAAGCTCAGGGATTCTGAAATTCTTCTGTCAAAATTGGCTATACCGAATGGATGTATTGCCCGGTGGATTTCTGTGTTGGAATACTCTCGAATGGGGATACGAATCAACACCATAGATTCTGTGAAGATACCTTTCCATGCAAATGGTATTCCTGAGCGAGTGTACGACAATTTGTGGAGAATAGTTCAAGAAAACAAACACGATGCAGGATTTGGCAGACTTTCAAGTGCAAATGCGTGTAAAATTGCTTACACATTATCAACTGAACCGACTGCTTTACCGAAAACAATTGGAATTATCGACCACTTGATATCTGAAGAAATGCAGAAAAAGGCACATTTCGAATCTCTTGTCTCTTCACTCAACACTCACAGCTTCTCCCTAACTGGCATAGTCAATCGAGTGCGTAGCCGATACATGCAAGATAACACAACTCACAATATTACAGTTTTGCAGACTGTACGAGCACAACTTCTGGAGTTTAGCACAGCTACACATGATTTCGAGCGGTCCCATTTACTTATGCCATATGGATTCCTTGATACAGTACAATACCAGGGAATAGATGAAGTGAGCAAGCGGCTTGAACTCAAAGGGCGCTGGAACAATAGCTTAGTCTCAAAAGACATCCTGGTTTCTGGTTTGGTTGCAGCAGGTTGTGTGTGGATGGCGTGGGACTATTTCAAGGCTTGTTCTAAAGAGGTGGTCACTTATCAGGGAAAGAAACGTATGCATCAGAAGTTGAAGTTCCGTGATGCACGAGATAGGAAAGTTGGGCGAGAGGTGTATGCTGATGATGGGACTATTGAACATATGTTTGGTGAAGCGTACACCAAGAGAGGCAAGGTGAAAGGCAACAACAAGACAAAAGGAATGGGAACGAAAACTCGGAATTTTGTGCATTTGTATGGCTTTGACCCAACTGAGTATTCGTTTGTTCGATTTGTTGATCCGATTACTGGTGCCACAATTGATGATAATGTGCATACGGATCTTTCATTGATACAGTCTGAGATTGGTGAGTTGCGACAAAAAGCGTTGGAAACAGATGACGAGCTGTATGATTTAGTGCGCAATAAACCAGGCATTCAAGCGTACTTTGTGAATCAAAAAGCAGCAAAGGCACTTAAGGTTGATTTGACACCACACAAGCCACTAGCAATGGGGAGAGTTTCGGCAAGCATTGCAGGGTACCCTGAAAGGGAGTTCGAGCTGAGGCAAACGGGCGCTCCATCTGTTGTTTCGATTAAGGATGTGCCAACTGAAAAAGCTGAACCAGTTACGTTGGAGAGCAAGTCATTGTTGCGAGGTGTCCGTAATTACAATCCAGTTGCTAATTGTATATGCCAATTGACGAATGAATCTGACGGGCGGAAGGAAACAGTGTATGGTGTTGGTTATGGATCTGTCATCATTGCAAACAGTCATCTCTTCCAACGAAATAATGGGACTTTAACAGTGCGAACGTACATGGGAGTGTTCAAGATACCAAACACTACACAAATCCAAGTCCACCATCTCAAGGGTAGAGACATGATTGTGATGAGGACACCCCATGATTTTCCACCATTTCCGCAGAGATTGAAATTTCGAAGTCCTGATGCAGGAGAGAAGTGTTGCATGGTTGGATCTTGTTTTCAACAGAAAAGCATCAGCAGTTGTATTTCGGAAACAACCGTTGTGATGCCTACGGAGGGAAGTTTCTTTTGGAAGCATTGGGTTTCGACTGTTGATGGGGATTGTGGGTCGCCATTTGTTAGCACAAAAGATGGAGCTGTTGTTGGAATTCACAATCTCACGGGCAACACATCTGGGAGGAATTACTTTGTGTCGTTTCCTGATGATTTCTATGAAGAAGTGCTGAGCAAATTGGACACCATTGAATGGCGGAGGCACTGGAGACACAACGCAAATTTGGTGGTCTGGGGTGGACTGGTGCTGGAGGAGAATCAACCGAGCAAAACAATTTTCAATGCAGCCAAGTTGGTACACGACATTGACGAACTACCTCTTGATTTTGTTCGCACACAAGGAGAAGACGGGAAATGGATCTATAAATCTCTCTCAGATAACTTGCAAGCTGTTGCTTACACTGAAAGTCATCTCGTCACGAAACACGTTGTTAAAGGTCGGTGTCCTTTCTTCCAAGAGTATCTGAATACTCATCCCGATGCCGCTGAGTTCTTCAAACCATTGACTGGAGCTTATGGACCTAGCAAGCTTAATAGGGAGGCTTTCAAGAAAGATTTCTTCAAATACAACACTCTGATCGAAACTGGAGTAGTGCAACATGATGTTTTTCAACAAGCTGTGGCGTCTGTTATCAACCTACTTGATCGGATTGGTTTCCAGAGATGTAACTATGTGACAGACACCGATGAAATTTTTAATTCGTTGAATTTGAAGGCATCAGTTGGAGCACTATATGCAGGGAAGAAGAATGCGTATCTTGAGGGGATGGACGAGGAACAAAAGGACATGTTACTAGCCGCAAGTTGTTTGAGGTTGTTCGAAGGCAAGATGGGGGTGTGGAATGGTTCATTGAAAGCTGAACTGCGAGCTCAAGAGAAATTGGAGCAGAACAAGACCCGAACGTTCACTGCAGCTCCTATTGACACGCTTCTTGGAGGTAAAGTTTGTGTGGATGATTTCAATAACGAATTCTACTCGTTGAATCTCGTTGGGCCATGGACTGTGGGAATGACGAAGTTTTATGGCGGTTGGGATAAGCTTCTGAGGAAGTTACCTGATGGATGGTTGTACTGTCATGCTGATGGTTCACGATTTGATAGCTCGTTGACACCTTACCTCATCAATGCAATTATCACAGTGCGCGATCATTTTATGGAAGACTGGGCAATCGGGAGAACTATGCTGGAGAATTTCTACACAGAGGTGATATACACACCCATTCTAACACCAGATGGAACGATAGTCAAGAAATTCAAAGGTAACAATAGTGGACAGCCTTCTACTGTTGTGGACAATACCTTGATGGTTGTGATTGCGATGTACTATTCATGTAAAAAGGTGGGGCTCAGTGACGAAATCATTGAGAGTTCAATGGTATTCTTTGCAAACGGTGATGACTTGATTATTGCACTCGAACCAGACAGAGCGGGTTTACTTGATACTTTGAGTGCTTCATTTGCAGAACTTGGGCTTGCATATGATTTTTCTGAGAGGAGTTTTGACAGAAGCGATTTGTGGTTTATGTCGCACAAGGGCGTGTTACATGGAGATGTGTACATTCCAAAGCTCGAACAAGAGAGAGTCGTTTCAATATTGGAATGGGACCGGAGTAATGAAATTGCGCATAGGGCCGAAGCAATATGTGCCGCCATGATTGAAGCGTGGGGGTACCCTGAATTATTGCTCGAAATCAGGAGATTTTATCAATGGTTGCTTGAGAAAGATGAGTTTGGTGATTTGGTGGCAAATGGTTTCTTCCCATACATTGCCGAAACAGCGCTACGACAGTTGTACCTTGGGGTTACAGCTAGTCAACAGGAGATTGAGCGCTACTGGATAGAGATGTTGCGGGAATCAGATGAGCAGCTTGAAGTTGTCACGTATCAAGCTGATCGGTCGGAAGTTGATGCTGGTGGTGGCGAATCACGCAAGAAGAAGGACAAGACCCCTGTCGAGGCATCGAAGAATCAGGATAGGGACAAGGATGTCGACGTTGGAAGCCGAGGAATGGTAGTACCTCGACTTAATCGGATAACACAAAAGATGAAACTACCAAGAGTTGGGCAGCAAGTGATTTTGAATGTGGATCATCTGTTGGGGTACAAACCGGACCAGTTGGACTTGTACAATACACGTGCAACACATTTACAATTTCAATCATGGTACAATGCAATCAAGGAAGAACTGGATGTGACAGATGATCAAATGAAGATTTTGATGAATGGGTTCATGGTTTGGTGCATTGAGAATGGGACTTCTCCAAATATCACTGGTGTTTGGGTTATGATGGATGGAGAAGAGCAAGTTGAGTATCCACTCAAGGTGATGGTTGAGAACGCTAAACCGACTTTACGACAGATCATGCATCATTTTTCGGATGCAGCTGAGGCGTATATAGAGCTCAGAAACACAGAGAGAGCGTATATGCCTAGGTACGGTTTAGTGCGAAATCTGAGGGATTCAAGTTTGGCTCGATATGCGTTTGATTTCTATGAAATGAATTCAAAAACGCCTATTCGAGCGAGGGAGGCTCATTTGCAGATGAAGGCAGCGGCTTTGTCAAACACCAGTTCGAAACTATTTGGTTTGGACGGCAATGCTGCAGTGCAGGAGGAGAACACTGAGAGACATGTTGTGGCGGATGTCAATTCGAACATGCACACACTCATGGGAGTACGACATATGTAGATATTTATCCTATTTGTGTGTTTCTTTTCTTGTTGGGTTTTATTTTAAGCATGTAGTGTAATGAGAGTGGTTATACCACCTTTACTCTTTGTTTCAAAATATCACCAAAGGGCTTCAGGTGCAGTGGGGGCGTAGTGTGGTTTTTCCATGGCTTTCTTCTTTGCCTGAATACACCTTTAAAAAAAAAAAAAAAAAAA"	
>	"[organism=Disporopsis pernyi associated lispi-like virus]Disporopsis pernyi associated lispi-like virus isolate S21MP20 ORF4 gens, partial cds"
ATGGCATTTATTTTGGACATGCTTGATGACTTCTCTGAGAAAGGTGGGAGTTTTTACCCTAGTAGCCATAACACTTCTCCTATCACGTTGTTTCCTCAAGAAAAGGTCAGGGAATTCTTTGAGTGTTATGATGACTCATTAAAAGCAGTAAACTGTGTTAAGCATGGAATTGAGCTAGTAGAACATTATGCAAGATCAGAACACCTGTTAGGGAGTTTGAAATTAACTATAAACGTAGGGCCAGTATATTCATATCTTCTAAAGACCACATTAAAGAAAGATCATAAATTGACCTCAAAAGATTGGAAGAGTTACCATGACATATTGTCGGAGAGTCTTTTAGCTGGATTGGGTTGCTTTCGAATCGAAATGGGAGGGCTAATCAATCATCATCCTATATTATCAGATGCAATTTTGAATCATGTGGACCAAATTGCAAGTTCCAAGTCTCTCATAGAAAAGATTCTTCCAAGCTTTGCACTACGAGAATACTTGGAAGTTTTCAGGAATAAGCTCCAGCTCAGCACCGTCACTAATAGTGATGAACTATTCTCCTGGACATTCGGCAGTATGACAATGACTGCAAATCGATCACTAGCATTGGTAAAACTAAATTCGGATCAGAAGCTTGTGTATCTAATGAATTATGATCAGATTATTATGATGACAGACACCGTCATCTCAAGATTCTGTACTATCCTGGCCTGTTGTATTAATGATCTTACATCACAGCAATTCCTGCCAAGCTATGAAGAATTATGTAATATATATCAATGGGGAGATAAGCTCATAGGCACTTATGGTTTAGATGCTTATTCTATCATTGGTGAATTTGAGAGTATATTAACATGCAAAATGATACGATATCCGGGATCTGATCCCCTAAACCTGGGAGAAACTTATGAACAATCTATTAGGGAGAATGCCGTAGAGATAATGGAGAAATTGTCAATAGAGGTGCATTGGGTGACTGAAATATTTGGGCTACTGGATTCTATAACTTCCATCAATAAACTGTCGGAGATTTTTGGACTGAGAAAACATTGGGGAAATCCAGTTTTAAATGCAGAAAGATCTGGTAGAGCAGTGCAGGCGAAAGCTGATGAACACTATCCGATTGATCAAAGTGCATTACTGTCTCTCCTAGCAGCATTTCAGAGGATGATAACTCTAGCATACATAAAGGCTGAAGGTAAGTGGCCAAAAAGTCATGTAGCATCTGGTTATGAAGAAACTCCTCTTGGAAAAACTTGTGTGGCAATGAATATACAAGTGAATGAAGGTGCTCCAGGACATAAGTTCGTTCATTGGGCAGGAATTGTATTTGACAAAAATGTGACAATAGATAAATGCCTGAATCCTTTAGATTTGCTGAGCGACAAATCTTGTAGCCTTTACAGGTCAAATCTAGACTGGACTTATGTGTACGGATATAGAAGTGAAGAAGGCTCTAAGAAACGACCAGATGAGCAGAGAAGAATATTACTTGAATATTTAAGAAGAGATCACTATTCCATTGAAGATATATTCAGGATTGTCCAGGCTGAACTGGTACCAGACGAATGGTTAGTGAATCTCTGTGCACTAAAAGGGACTGAAATGAAACATGAGACAGGTCGAATTTTTGCGGTACTACCGTACGAAATTCGGCAATATTTTGCGGGGACAGAAGACGTGATTAAAAGATACATATTTCCCTACAATCCCCATCAAACAATGACAATGAAAGAACAACAACTTATTAGTTTACTTGATGATATCACCTCACAATTGAACCCTGATAGTCAGTCAAGGGATTTATTTGTTGTGCATATAGTAGACTTCTCTAAATGGAATCTCAGAATGTCGAAAGACAACACTTCTTTAATCTTTCGGTCTATAGACAACTTTCTAGGAGCACCGAACCTAATCCAAGCTACACACCATCTGTTTGAGAGAATGGTTAATGTTGTTCAAGATTCATTTAATCCTCCGCCTGATGGTGTGATTAACACGTGCTCTGACACTATATGGTGGCTGCATGGTCGTGGTTGGGAAGGACAAAGACAAAAGGGTTGGACGGCATTGACAAGTGCACTTCTATCGAAGTTAGAGTGGCAGACAGGAGTGTCGAGTCAGATTATAGGGCAGGGGGACAATCAAGTTCTTTGTTCTAGATTTAGGATCCCTAGTGAATATCGTAATGCGAGACATTGGATCGATTGTCAAGCTGATTTGATCCGAAAAAGATTAGATTTATTCTATACAACCTTAATAGACTCTTGTTTAGAGATTGGCCTACCAGTTAAGAAATCTGAAACCTGTCGCTCTCTGGTATTTTGCAACTATGGGAAAAGACTCTATCAATGTGGTATAGAGCTGTCTATGGAATTAAAACGCGTATCGAGGATAGCAACAGAAGCCAATGTATCATTCCCAACCACGGATGCCTTGCTAAAAACTATGACTGGCGCAGCCGCTGCCTCCCCTATCTTCGGCCCACCAAGTCTGACTTCAATCATTGTTGGTCATGTAAATGTGGCCATAACTCTATCCAGAGCCATTAGGAGAAATCCTCTTGCGGATACAAGAGTAAAAGACCGATTGAGCTTAAAGGGAATCAAGTTAGACTCAGATTTATTGATGAATATGATGCTAATACCTGCTGCGATTGGAGGGCCTCATCGAACCACCGTGATTAACACACTGTATCGAGGTCATCCAGACCCTCTAGCGGCAGACTTCTCGACATTGACTATGGCAGCAAGAGCAGGATCAACGTTTCATAAGAAGATATTAACCCTGTTACAATCAGGGCAGTTGATGGGGGATGATAAGGATCTCAGTGGACTGATCAAATCTCCTTACTCTATTAATTTACAGGTACCACGTGACCCACAAGGCCCATTAAGACGACATATCGAGATTGCATTGAGAAGTTACTGTGTAAATTCCGATGTGAAACCGTTGTTCACCATAGATTTGGAACAATTTGGAAAAGATATCTTACAAGATCTATCAACCATGAGACCATTTCATCCTGTAATTGCAAATGACCTTTACACACGGTCATTGCCAGGAAGACGAGACACCTTCATATCAGGATTTAAGAATACAACGAGCTTTTCTAGACTACTAACACGCTCCTGTAATTCACTTAGAGAAGAACTTGTAGTGAGAGAGGTCTCTCAAGTTGTCTGGTGGGCCACATTGGTGAAAACAATTGAGAATCAGTATTATGATCCTGACAAAACGACTGTTCAAGCTCACCATATAATCCTCCAGAATCTCAGATGTCTTACTTGGGGTCTAAAAATAGAAGGAGTAACTGTCCCTCATCCATCAGAAGCTGTTTGCCTAACTACTAGTAATTACGGGGTTTGTTCTGAGGATTGCGAAGGTTTAGAGAAAGAAAGAATTGAGATTACACTGATGGATGAGACTAGATTGTCTCTGACGAATTCTAAAGAGAGAAGTAGACTTCAAGAAAGGATCACCGGGAGAAGAGGCTACACTGGTAATGCTATGGTAGAGGGGATGATATGCAAGACACTGAAGGTTCTCAACCACTCAACTGCTGTGGACGATGCAATAAGAATGAACGTTCTCAGACGATGGGTTACTTCTTCTTCAGGATCATTAAATGCCTTAATAACTAAACTAATAGAGCAGAGAACTAATCTTTCTGTCACTGAATTAAATGAACTATCTGGAATTCCTGTGAGGCTATCATTTACTCATAGAGTCGCAGCCATTGCATCTACCAGAAGCTGTTCTGCTGCTTGTAATACAAATCTTCATACACAAATTTATCTATCAAGCAACAATATGGGGAAATATAGTAGATCAGACGTTAACTACTCCTTTGCATATGGGCAAACATTCTTAATGTGCCAGCATCTCATTGGTTTACTTCTATTCTACAGTCCTGATGATCTATATAGTCAGAAGGTTTGTTATCATGCACATGTTAGCTTTAGCAACATAAGAGAGGTTTATGATGGGACTCTAATACTTCAGTCGGATAAAATTCTATCAGCAAAGAAAACTCCTAAAGTTTGTCGATTGCTCTACATGGATAAGAAAGATGTAGAGTTAGAAGTCAGAGGCAACAGAGAGAAACACAGTTCATGGGAAAAAGTAGAATCTGCTGATATAAACATGGTGCGTATGGCCTTTGGAACACAAATAATTGGTGACACCTTCATTAAAGAACAAAGATTGCGAGCATTACTTGGGGTGTATGACCTCATCATCTTCAATAAACGAGGGATCCCTGTGTCAGTGGGAGACATAATGGCATTAGGAGTAAAATCGTATATCAGGGCAATCGCGAATTCGTTGGCCCTATTGCTCCCTTGGGACGTTTATTATGACAGTTCTGAAGCAAGTGACTCTGCAGGACTATTATATACCTTCATTTCAACTCTTGGAGACAGGCCATGGGATTACCTATTAGCCCCGTTCATAATGCCTGCACCTCTGAGAGCTCTAGTTGCTCTCATTCCACGTCTTCGAAAATATGACTTAGGAGTGAATCTACTCACTACACGATCTCACATTCTACACCTGATTGCAAATGAATTGCATAGCATCATGGTCCGACAAAAGAGATCGTTATTGCAGAAAGATATACTTTCTCCGATCATTATATTCTCAGACGGGGTTGATTCAACCAAGTTCTTTCTTATTCGATATGTGGAAATCAACTTAGCTATGCTATCTTCAGTAAGCAAGAGCATCGATAGGGTCAAAGCAAGAAAGCTCTCAAAAGATTGTTCCAAAAAGATAAGACAAGCCATCGAAGGAAAAGAGTTCGATATGATGTACATAGCTGCTAGGTCCTACTTTAAGCAAACTCAGATGCAGATCACCCAGGAAAACGAAGATCATTTAGTTGGTTTGAGCATGCCCTACTTAGCTGATTTGAACTCAGAATGGGCATCTAAAATTAGAGATTCACCAAAGCCAGTAGAATGTCAGCTCATGCCTGTCTGCACTTCTTTGAGCCTACCTAAGATGAATCCTATGGAAAACACGCTCATTATGCTAAACCCTTCTGAGATAGTTATAAATCAGTCAAAGGCTGGTTTTTGTCAATGTCTAGAGATTTTTGAGAAGCGAATTCCTTCACAAGTATTTCGATTGTGCACACCAACAGGTGTTACATCTAAGGATCACTATAGGATCATCGAGCTTCTTGCCGCTTTTAATTTGAATATAGAGAATGTAGCATCAGTAGGTTCGAGAACAGCTCCTGAACTAATGTTCATAGCTGCACTGGAAGCAAATCATCATGTGTATTCTAACCCATTGATTCCATTATCCAATTTTGCCCCTCATGCTGCTGGATCATATGTTCCATCAGAGCTACTTGGTTATTCTGTTTCATCCAAACTATACAAGTCATCAGAAGCTGTAACTGCTCATGTCGGTAGACATCAAGTATCAGATTGTCGACCCATGATAGAGCAGCTAAAAGGGGTTCAATGGTCCGGGCTCATATTTGAGTTAACAGATAAAGGGTGTGCTAACCATAGATATTCCATCGTGGAAAGTCTCAATAATATTTGCATAATCACATTTGCGTCTACCTCGAAGCAGGGATGGTTGTTGGTGAATTTTACAATGACGTGCAATCATCTCTTGGAAATATTAATCTCATTGATAGGCAGATATTTCTCTACAGTTACACTGGCTACATCCTCTTTCTATGAATATCCCGGAGGTGTACTTTCTCTAGTTGCATACAACAAGAGAAGTAGCATGCCAGAACAGCTAAATACGTCAAACCTAAGTGTGTCAGTTCTTTCAGAAGATGATTCATTGAAGTTATCTGAATGTCTAGTGAAAATTAAGTCATATGTTCTACCTGCCATTCTTCGACACGGAATTAGTCCTGTTAGTAGGCTTCACAAATTTGATAGTCTTCTTCCAATAGGCATAACTTCAGCTTGCTCCGCATATTTGCCTGGATGGCTGTATGATGAGCAAAACCAACAAAGAGGTGAATGGATACCGTACCTGAAAGAATACTCTTCAATGTGCAAGAAAAGTTTGGAAACAATGATAATATATGAAGAATTATACAGTAAACAGCATCCACTCTCAGGAGGAATGTTACTAATGTTGCCTGTAGGGGCGGTCGGAGAGAAAGCAAATGATCTATGTTACCGAGCGTTTAGAGCAGAGTTTTTAGTAACTATTTTAGAGTACCAACACCATGAAACTCTGGACAGCATCTTATTCCTAATAATGACATCATTGACAAAGCCACAGACAGTTACCTTAAGACAACAGAAAATAGAAGTTTCCTTTCGATATAATGAGTTTCACCAAAAATACCTTGGAGATTTGTTAGAGATAGTAGGATATTATACGGGGGGGAGATTAGCAGGCCCCCGTTTTAAACTACCAGCTTTCAATCTTCATTATCGAGGGAACTTACCAGTTGAGCAATCTTTTCATTGCCTTTTTAAGGAAATGTCTGTGGAGAATCTTCAATTAAATAAGACAGATGGAACTTTTCGATGGGAGGATCGTTCAAAGTTACTATTCTTATTATTCGTTCGAATGAGATACAAAGAATTAGATCTATACGTTATACATAATCCCGAACCGACAATTATAACAATCAGTAAGTTAGCTAGGATTAATGTTAGACTGTCACACAAAGATATAACCGTTCAAAAAGAAAAGAGTCTTCTAATCTATTTGGACGAAACTAGAGTGGGCCAAGCAATAGATGAAGGAGCTTTGAATGAGTGTAATATATTCTGTTATATCTCAAAAGGGATGGCAAGACTTTTAAGAAGAAAAGGATTTCTTAACAAACTTTATCGACCAGTCTATTCCGGGATTTTTCCAAGAAAATGCTGGGCACTTTTGTCAAACATTGGGGGTTATGAAGAAACCGGGGATTTGTCTGTTGATTGGTCATCAATCTCATATAGATGGAATCGTCATCAGTCAATGACAGGGTGTTACTGCTTAGATTGTGTTGAAGAATCCGAGATAATGGAAGTATTCAAACAACTAACTAGTGAATGCCTAAGTAGCTTACTTAGTAGTTCAGATTTGATAGAATCCATATATGACATTTACCATCATTAG	
">[organism=Disporopsis pernyi associated partitivirus] Disporopsis pernyi associated partitivirus isolate S21MP20 RNA1,complete cds"	
TTCATCGTGATGGGGATAGATCATTGCAATTGTTGGTCTTCAACGAGGAATTCCTAGTAAGCGCGAGTCATCAGCTCGCGTTGACTACGTCCCTGCCCTTTGTACACTTCTTTGCAATAACACTGCAAATTGGTCCATAAATTAAAAATTTTTAGTCCCAGTAGACCTTATTCTACTCTACACCACACCATGCAAAACATTGAAACGATCGCACACCTACCAAAACTGGCAAAACCAATTTTAGGCAGTTCAGATCCTGAACGGAATCCCAAGTACGGACAAACTGTTGATCATGCACTTAAGCAGTTTCTTACCCCTGATGAACTCGATACAGTAGTCAACCAGTATCGCCGCTCCCCTTGGAACAGCAACGCTCTCGACAACGACATTGAAGCTCTCAACACTATAGAACATGTAGTCATAAAAGATAAACATTATTACGATGCTATCTCTAAGACATTTAAATTGTTCAAACCGGAAACTCTCTTACGTCCTGTTCATTTCGCAGATCTACGCTATTATCCTTGGCAATTATCAACAAGCATTGGCGCCCCATTTGCTACCAGCCAAAAATGGATTGACTATGTCAACCAAAAATTTGATGGTAACTTAAAATCTCAAAAATTTCGAGATTTATTTAAAGAGGCCCACGGCTCTTCACTTGATCCTACCATGATTGATCGTCGAATGACGAAGCGCAATTTATATAATGAAATGTTTTTCATAAATCGAAAGAACATCCATCTAATAAAAGATGGCCACCATACCACTCCATCTGGTCATGACTTTAGATATTGGAACACCGCGTTCGCGCGCCAACACTTAGTCAAATCAGAAGATGACGACAAAGTTCGTCTTGTATTCGGAGCTCCTTCCACTTTACTAATGGCTGAGCTCATGTTCATCTGGCCAATTCAAACCAGCCTCCTATCCCGAGGCACTCAATCCCCCATGCTCTGGGGTTTTGAAACCACCACTGGCGGATGGTCCCGACTTTACAACTGGGCATATGCTCAGAAACCAAGATTCGAGACTGTCGTAACCCTTGATTGGAAAAGATTCGACAAAGATGCACGTCATACAGTAATCCATGATATTCATTCTATGATAATGCGACCTATGTTCGACTTTACCACTGGTTACCACCCTACTGTCTTCTATCCCAACACAATAGATACTGATCCTACACGATTAGAAAATCTTTGGAATTGGATGACAGACTCCATCACCAGCATTCCCTTAATGTTGCCAAACGGCGACTTATTAAGATTTACACATTCTGGAATTTATTCTGGGTATTTTCAAACCCAAATACTTGATTCCATGTACAATTGTGTCATGATATTCACCATCCTATCAAAGATGGGATTCGACTTAGATAACGTCCACATCAAAGTTCAAGGAGATGATTCAATCTTCCTGCTACCACACAACTACGTTACTCTAAAACACAGCTTCCTACAATTTTTCTCTCAGTACGCTAAAACTTACTTCGGCTCCACTGTAAATACAGTTAAGAGTGAGATCCTTCCTAGTCTTGAAGACGCAGAAATTCTCAAATATCGAAACAAGGCAACTATGCCTTATCGTGACGAATTACAGCTACTTGCTATGCTACGACACCCCGAAAGGTCCGTGTCACTTGAGTCTCTAATGGCTCGATCCATCGGCATTGCTTACGCTAATTGTGGAAACTACACGCGTGTACTCCAAATTTGCGAGGACATCTATAACTTTCTTGCAAAATGTGGATTCTCTCCCGATCCACTTGGCCTACCACGTGGCTTGCTATACCGTCAAAACTATATACCAGGATATGATAAAATTGACTTAAATCAATTTCCATCATATTTTGATACAGTTCGGCATTTGCAAGACCCGACTCGTGCGCTACTCTCTGAGAAGCACTGGCCGCGCAAGCACTTTATCGGTATCCCCGGAAAGTCTTAGGTTTTAAGACGTCTTTAACCACGTTCAATTTCCTCCTAACCAAAAAGAACTAAATTAAAC	
">Seq1 [organism=Disporopsis pernyi associated partitivirus] Disporopsis pernyi associated partitivirus isolate S21MP20 RNA2,complete cds"	
TCCGCGGCCAGCTTCTTAGAGGGACTATGGCCGCTTAGGCCACGGAAGTTTGAGGCAATA	
ACAGGTCTGTGATGCCAAAAAGTCGCAAGCTCCTTTGCACTTCGGTTCATAAATTAAAAT	
TTTTCGTCCCAGAAGAACTTATTCTCCTCCTACTCCACACCCGCCACCATGTCAAATCAA	
GACGAGCTCTTACTCGCCTACAAGACTTTGATTAAGTCTAACAACCTTGAGGAATCTTTC	
CTCAAACAGACAAACCTTGATTCTCTGGATGAATTACATCCAAATAACTTCAAGGACCTC	
TTCCTTCCAAAGGCTCCAATAGTTAGCCATCCAACTGTATCCGCAGCTCCTGTTCCACCC	
CCTCAGCTTCCAAAAAGCGTCGCCGACGCCAGAGAAAGCCAAGCTCCAACTGTCGCTTCC	
GATATTCTTGAGCCCTTCATCGGGGTTCAAATTAGTTACACGTCAAGAAGAAAGTCATCA	
ACTTACTTCCCTTCTTGCCTAATGATGGACTACATAGTCCATGTGATGAACGATTATCTA	
GTCGATCATCATTACTTTAAACGTGATGCTCCAAGCTATCATCCTTATATACTCCGATTA	
TACTACGGGGTTATATTTTGGATTCAATGCCTTCGAGCCGGCCATGACGCCCGCTCGTTA	
AATCCTGATCAGCACCAATTTTTGGTGCAATTTGTAGAATACCACCCACTGGAATCACTT	
CCAGTCGCTGGCCCCCTTCTACCTTTGTTCAAAACTCTCTGCACTTCCGAAGCAGAGATC	
AAGACCTATGGGAAAATCTCTCCCAGGCTGCCCGAGAACGCCGGACCTCTCCGACGTGAT	
TCCTTCATGAATGAAGGAACTCAGCACTTCTTCCTCCCCAACATACCGGGGATTGTCGCT	
CTTCTTGAGCATCTGAACTCTCTAATCAACGGGGAAAACCCTGTCTTCCCAGCTAAGGGT	
AGACACATCCCTGTTTCAGCTGAAGCTGTAGCGGCCACCCTCTTTGGCCATTACTCCTTC	
CCTGTCCTTGCCGAAAGGACAAACTTCGATAAATACGCCCTCTGCTCACCCGGGCTACAA	
TATCTTTGTGAGGCCGACAAACGCCTCAATGAAGCGTTCGCTGAACGCTACGACTCTTTC	
GAGTTCCCCACCACCGCTGCCGCCGACAACCTTCGCTCCGTCAGCTCTTTCTTACACATG	
GATAAATCTATGGCTTGGTTTGCCCAAGTCAAGATTGTTGCCGCAATAGCGGCTAACTAC	
GTTACCGGCTCTGGTACCCTAGCCGACTGTTCTCCCTCAGGAATAGCTGCTAACCAGTAT	
GTGTCCATTCTCCGGGCACCTGCCGAAGCTATGTCTCCTCCTCGTCATTCCTCTGACAAG	
AAGGCTCTCTTTCCCTTCGCCTTTCAACTGGCCACCACCGCTCGTAACCCTGCTCCCATG	
GTTGAAGCCATGGCTGCAATGGCGCAGACCCATATCCAGATGTTCCCTACGCACCCATTC	
TTGGGTACTTATGGACATCCTGTTGGTACGGGCCCTTTTTGGGACATTCGTCCCATCGAG	
AAGTCTCAAGCTGATGAATCAGCTTACTTATCTTTGCCTACCTCAATTAAGGCAATGATG	
AAGATTAAAGACTCTCGTTAATGTATCATGGACCCCACGAACGGGGATCTGATCTCACTT	
TCTATTTTTTTTTTTAAAAAACAAAAAACCAAAAAAATAGAATAAAAACAAAAATCAAAA	
AAAATTTAAATGAATGTTTTCCTTCTTTATTTTTTTCGTTAACCGTTTAATCTTTGTTGC	
TTTTGGTTTAGCTCGTTTCTAGCTAGTCTTTCCAAAAAAAAATACAAAAAAAATTAAAAA	
AAAGAAAAAAAAA	
